# Supplementary material for: The Protective Role of Interleukin-33 in Myocardial Ischemia and Reperfusion Is Associated with Decreased HMGB1 Expression and Up-Regulation of the P38 MAPK Signaling Pathway
Source: PLoS One. 2015 Nov 16;10(11):e0143064. doi: 10.1371/journal.pone.0143064 (PMC4646496; doi:10.1371/journal.pone.0143064)
Supplement: S1 Table — There is 5 pages in this excel and they are the basic data of Fig 1 to Fig 5 accordingly. (XLSX) [file pone.0143064.s001.xlsx]

## Sheet: Fig1
Fig1	IL-33	SO	I/R	IL-33mRNA	SO	I/R
		0.221	0.448		1.044	1.78
		0.156	0.288		1.019	1.74
		0.282	0.549		1.093	1.823
		0.139	0.453		0.894	1.654
		0.178	0.475		0.956	1.736
		0.268	0.262		1.053	1.808
		0.197	0.396		0.996	1.755
		0.213	0.495		1.021	1.711
		0.297	0.347		0.986	1.796
		0.204	0.562		0.967	1.837

## Sheet: Fig2
Fig2.	infarct size	I/R	IL-33+I/R	IL-33+SB230580+I/R		cTnI	SO	I/R	IL-33+I/R	IL-33+anti-ST2+I/R	IL-33+SB230580+I/R	anti-ST2+I/R
		0.4138	0.1471	0.3161			25.32	64.59	29.27	63.33	37.13	64.35
		0.455	0.1958	0.3395			27.55	63.7	27.98	64.65	38.53	68.87
		0.3801	0.1159	0.2641			27.27	67.23	31.49	62.14	36.16	71.44
		0.4347	0.1703	0.2773			24.65	68.81	30.85	65.72	35.21	67.19
		39.96	0.137	0.3267			26.17	65.79	30.92	63.38	42.54	69.54
							28.33	66.04	28.76	64.27	38.14	67.34
							26.51	63.54
							27.98	65.26
							26.41	62.37
							26.96	65.12
	CK	SO	I/R	IL-33+I/R	IL-33+anti-ST2+I/R	IL-33+SB230580+I/R	anti-ST2+I/R	LDH	SO	I/R	IL-33+I/R	IL-33+anti-ST2+I/R	IL-33+SB230580+I/R	anti-ST2+I/R
		1567	4358	1769	3986	2956	4474		765.68	1821.3	988.166	1814.54	787.101	1773.96
		1418	4285	2082	4817	2317	4542		947.929	1570.41	1004.73	1745.3	1254.62	1789.35
		1776	3958	1849	4432	2815	4127		860.355	1788.85	891.249	1723.87	1021.71	1843.51
		1659	4047	1682	4118	3079	4213		689.56	1657.38	868.247	1693.46	862.764	1886.5
		1506	4135	2031	4274	2443	4324		821.293	1508.23	959.039	1849.38	1103.69	1805.18
		1463	3824	1947	4643	2616	4646		1012.78	1879.85	1038.85	1786.24	932.583	1756.39
		1829	4477						857.291	2006.34
		1627	4266						834.197	1715.42
		1344	4191						867.824	1694.35
		1681	4399						923.248	1747.28

## Sheet: Fig3
HMGB1/β-actin	SO	I/R	IL-33+I/R	IL-33+anti-ST2+I/R	IL-33+SB230580+I/R	anti-ST2+I/R		HMGB1 mRNA	SO	I/R	IL-33+I/R	IL-33+anti-ST2+I/R	IL-33+SB230580+I/R	anti-ST2+I/R
	0.379	0.537	0.108	0.482	0.234	0.595			1.142	2.747	0.305	3.123	0.495	3.142
	0.209	0.432	0.1	0.537	0.211	0.435			0.858	2.998	0.38	2.874	0.54	3.293
	0.237	0.462	0.146	0.455	0.181	0.514			1	1.81	0.487	1.803	0.502	1.893
	0.138	0.386	0.094	0.426	0.192	0.468			0.873	3.407	0.354	2.367	0.537	2.262
	0.254	0.497	0.127	0.528	0.224	0.549			1.207	1.932	0.461	2.418	0.486	2.638
	0.334	0.554	0.117	0.495	0.195	0.563			0.989	2.389	0.383	2.792	0.513	3.417
	0.415	0.416							0.915	2.634
	0.359	0.529							0.889	2.141
	0.193	0.461							1.055	3.219
	0.256	0.394							1.072	2.342
TNF-α	SO	I/R	IL-33+I/R	IL-33+anti-ST2+I/R	IL-33+SB230580+I/R	anti-ST2+I/R		INF-γ	SO	I/R	IL-33+I/R	IL-33+anti-ST2+I/R	IL-33+SB230580+I/R	anti-ST2+I/R
	95.069	183.856	117.036	172.1	144.83	202.1			268.382	446.392	315.293	414.83	338.53	441.83
	105.618	176.206	132.515	189.95	156.993	204.95			286.818	429.717	331.988	433.681	367.067	450.381
	99.635	195.397	123.221	208.239	149.356	211.239			273.606	438.579	335.808	462.532	349.363	462.132
	92.384	180.542	119.347	181.283	143.232	196.178			262.452	423.487	320.389	421.486	346.296	448.673
	98.872	190.561	128.854	202.758	147.846	209.325			270.953	433.864	326.863	440.417	359.853	453.729
	102.593	185.639	126.885	186.378	158.398	208.853			277.386	442.195	340.547	449.319	355.477	465.681
	106.248	203.227							284.547	431.438
	101.904	188.634							291.225	441.731
	94.235	186.426							288.784	449.389
	104.392	197.552							275.649	445.428
IL-6	SO	I/R	IL-33+I/R	IL-33+anti-ST2+I/R	IL-33+SB230580+I/R	anti-ST2+I/R
	64.84	173.572	76.507	142.754	98.382	150.454
	80.666	151.461	98.051	159.239	121.621	164.239
	71.86	163.324	89.053	178.771	108.185	183.371
	67.873	144.673	82.438	151.463	105.629	162.326
	75.424	157.826	93.752	164.628	112.832	170.629
	68.552	169.536	85.217	169.293	117.392	176.253
	74.781	177.092
	62.648	160.784
	84.842	167.367
	73.178	155.385

## Sheet: Fig4
apoptosis index	I/R	IL-33+I/R	IL-33+SB230580+I/R
	16.5	6.1	10.6
	17.8	7.3	11
	20.6	8.3	12.8
	19.4	6.8	9.7
	17.1	7.5	11.7
total-caspase-3/β-actin	I/R	IL-33+I/R	IL-33+SB230580+I/R	IL-33+anti-ST2+I/R	IL-33+SB230580+I/R	anti-ST2+I/R		cleaved-caspase-3/β-actin	I/R	IL-33+I/R	IL-33+SB230580+I/R	IL-33+anti-ST2+I/R	IL-33+SB230580+I/R	anti-ST2+I/R
	0.246	0.286	0.188	0.328	0.247	0.365			0.126	0.192	0.082	0.294	0.121	0.299
	0.323	0.391	0.229	0.349	0.285	0.327			0.081	0.138	0.055	0.251	0.087	0.282
	0.332	0.35	0.247	0.387	0.295	0.39			0.094	0.152	0.059	0.232	0.107	0.212
	0.263	0.264	0.217	0.306	0.31	0.341			0.098	0.117	0.062	0.257	0.094	0.236
	0.354	0.307	0.209	0.352	0.254	0.366			0.081	0.142	0.067	0.278	0.116	0.249
	0.312	0.369	0.255	0.458	0.262	0.324			0.117	0.158	0.053	0.266	0.103	0.268
	0.294	0.422							0.105	0.173
	0.328	0.314							0.096	0.169
	0.278	0.336							0.092	0.148
	0.343	0.346							0.103	0.124
bcl-2/bax	SO	I/R	IL-33+I/R	IL-33+anti-ST2+I/R	IL-33+SB230580+I/R	anti-ST2+I/R		Bcl-2 mRNA	SO	I/R	IL-33+I/R	IL-33+anti-ST2+I/R	IL-33+SB230580+I/R	anti-ST2+I/R		Bax mRNA	SO	I/R	IL-33+I/R	IL-33+anti-ST2+I/R	IL-33+SB230580+I/R	anti-ST2+I/R
	0.602	0.453	4.399	0.242	2.681	0.214			1.022	0.82	2.417	0.734	1.816	0.724			1	2.273	0.483	2.212	0.635	2.502
	0.511	0.305	5.137	0.156	2.313	0.176			0.943	0.715	2.525	0.638	1.712	0.644			1.082	2.118	0.42	2.367	0.512	2.586
	0.543	0.346	3.28	0.176	2.191	0.162			1.017	0.814	2.335	0.682	1.786	0.691			0.902	2.276	0.335	2.029	0.457	1.957
	0.537	0.282	3.518	0.165	2.147	0.155			1.078	0.733	2.206	0.647	1.647	0.673			1.034	2.083	0.382	2.178	0.485	2.167
	0.568	0.327	3.945	0.183	2.438	0.187			0.866	0.774	2.379	0.676	1.742	0.657			1.026	2.146	0.445	1.973	0.547	2.254
	0.501	0.428	4.721	0.231	2.573	0.194			0.973	0.801	2.564	0.753	1.8733	0.738			0.969	2.198	0.393	2.464	0.584	2.489
	0.574	0.379							0.957	0.796							0.952	2.462
	0.586	0.354							1.075	0.808							0.995	2.319
	0.558	0.383							1.105	0.784							1.117	2.337
	0.572	0.401							0.964	0.828							0.923	2.231

## Sheet: Fig5
p-p38/β-actin	SO	I/R	IL-33+I/R	IL-33+anti-ST2+I/R	anti-ST2+I/R
	0.226	0.17	0.363	0.171	0.16
	0.334	0.252	0.475	0.228	0.236
	0.287	0.227	0.439	0.219	0.204
	0.243	0.193	0.416	0.193	0.185
	0.276	0.206	0.447	0.211	0.194
	0.313	0.234	0.386	0.234	0.221
	0.291	0.221
	0.327	0.206
	0.255	0.247
	0.284	0.213
P38/β-actin	SO	I/R	IL-33+I/R	IL-33+anti-ST2+I/R	anti-ST2+I/R
	0.399	0.529	0.48	0.488	0.501
	0.608	0.623	0.63	0.623	0.617
	0.508	0.514	0.536	0.554	0.536
	0.437	0.506	0.514	0.532	0.527
	0.518	0.543	0.563	0.578	0.561
	0.554	0.579	0.581	0.566	0.58
	0.473	0.558
	0.496	0.524
	0.537	0.598
	0.562	0.566
